# Supplementary material for: Establishment and application of a rapid visual diagnostic method for Streptococcus agalactiae based on recombinase polymerase amplification and lateral flow strips
Source: Sci Rep. 2024 May 2;14:10064. doi: 10.1038/s41598-024-56138-7 (PMC11066032; doi:10.1038/s41598-024-56138-7)
Supplement: Supplementary file 1 — Supplementary Information 1. [file 41598_2024_56138_MOESM1_ESM.xlsx]

## Sheet: Sheet1
SAMPLE NUMBER	Biochemical-culture	qPCR Ct mean	RPA-LFS
1	Positive	20.3478	Positive
2	Positive	22.0065	Positive
3	Positive	19.775	Positive
4	Positive	31.0965	Positive
5	Positive	28.6923	Positive
6	Positive	29.621	Positive
7	Positive	22.9004	Positive
8	Positive	30.2358	Positive
9	Positive	23.8288	Positive
10	Positive	27.7798	Positive
11	Positive	36.1566	Positive
12	Positive	30.0856	Positive
13	Positive	29.6984	Positive
14	Positive	29.3097	Positive
15	Positive	21.9945	Positive
16	Positive	17.5614	Positive
17	Positive	19.6905	Positive
18	Positive	19.9102	Positive
19	Positive	23.9485	Positive
20	Positive	24.0989	Positive
21	Negative	NA	Negative
22	Negative	NA	Negative
23	Negative	NA	Negative
24	Negative	NA	Negative
25	Negative	NA	Negative
26	Negative	NA	Negative
27	Negative	NA	Negative
28	Negative	NA	Negative
29	Negative	NA	Negative
30	Negative	NA	Negative
31	Negative	NA	Negative
32	Negative	NA	Negative
33	Negative	NA	Negative
34	Negative	NA	Negative
35	Negative	NA	Negative
36	Negative	NA	Negative
37	Negative	NA	Negative
38	Negative	NA	Negative
39	Negative	NA	Negative
40	Negative	29.7305	Positive
41	Negative	NA	Negative
42	Negative	NA	Negative
43	Negative	NA	Negative
44	Negative	NA	Negative
45	Negative	NA	Negative
46	Negative	NA	Negative
47	Negative	NA	Negative
48	Negative	NA	Negative
49	Negative	NA	Negative
50	Negative	NA	Negative
51	Negative	NA	Negative
52	Negative	NA	Negative
53	Negative	NA	Negative
54	Negative	NA	Negative
55	Negative	NA	Negative
56	Negative	NA	Negative
57	Negative	NA	Negative
58	Negative	NA	Negative
59	Negative	NA	Negative
60	Negative	NA	Negative
61	Negative	NA	Negative
62	Negative	NA	Negative
63	Negative	NA	Negative
64	Negative	NA	Negative
65	Negative	NA	Negative
66	Negative	NA	Negative
67	Negative	NA	Negative
68	Negative	NA	Negative
69	Negative	NA	Negative
70	Negative	NA	Negative
71	Negative	NA	Negative
72	Negative	NA	Negative
73	Negative	NA	Negative
74	Negative	NA	Negative
75	Negative	NA	Negative
76	Negative	NA	Negative
77	Negative	NA	Negative
78	Negative	NA	Negative
79	Negative	NA	Negative
80	Negative	NA	Negative
81	Negative	NA	Negative
82	Negative	NA	Negative
83	Negative	NA	Negative
84	Negative	NA	Negative
85	Negative	NA	Negative
86	Negative	NA	Negative
87	Negative	NA	Negative
88	Negative	NA	Negative
89	Negative	22.1223	Positive
90	Negative	NA	Negative
91	Negative	NA	Negative
92	Negative	NA	Negative
93	Negative	NA	Negative
94	Negative	NA	Negative
95	Negative	NA	Negative
96	Negative	NA	Negative
97	Negative	NA	Negative
98	Negative	NA	Negative
99	Negative	NA	Negative
100	Negative	NA	Negative
101	Negative	NA	Negative
102	Negative	NA	Negative
103	Negative	NA	Negative
104	Negative	NA	Negative
105	Negative	NA	Negative
